# Supplementary material for: Cytomegalovirus Disease as a Risk Factor for Invasive Fungal Infections in Liver Transplant Recipients under Targeted Antiviral and Antimycotic Prophylaxis
Source: J Clin Med. 2023 Aug 9;12(16):5198. doi: 10.3390/jcm12165198 (PMC10455861; doi:10.3390/jcm12165198)
Supplement: Supplementary file 1 [file jcm-12-05198-s001.zip]

Archive with 1 entries (1 files):
- jcm-2499746-supplementary.pdf
